# Supplementary material for: Genomic imbalances pinpoint potential oncogenes and tumor suppressors in Wilms tumors
Source: Mol Cytogenet. 2016 Feb 24;9:20. doi: 10.1186/s13039-016-0227-y (PMC4765068; doi:10.1186/s13039-016-0227-y)
Supplement: Additional file 6: Table S4. — Description of 90 genes that were selected for gene expression analysis in the group of Wilms tumors using a SYBR-green based customized array RT2 qPCR Primer Customized Assay (Qiagen Technologies). Description of the genes selected as controls for gene expression analysis in the group of Wilms tumors using a the SYBR-green based customized array RT2 qPCR Primer Customized Assay (Qiagen Technologies). (XLS 56 kb) [file 13039_2016_227_MOESM6_ESM.xls]

## Sheet: Genes
Supplementary Table S4. Description of 90 genes that were selected for gene expression analysis in the group of Wilms tumors using a SYBR-green based customized array RT² qPCR Primer Customized Assay (Qiagen Technologies).
Gene Symbol	Alias	Refseq #	Official Gene Name	RT2 Catalog Number
ADAM15	MDC15	NM_003815	ADAM metallopeptidase domain 15	PPH16778
AHR	bHLHe76	NM_001621	Aryl hydrocarbon receptor	PPH00457
AIM1L	CRYBG2/DKFZp434L1713/FLJ10040/FLJ38020	NM_001039775	Absent in melanoma 1-like	PPH11916
AIM2	PYHIN4	NM_004833	Absent in melanoma 2	PPH02846
ANXA9	ANX31	NM_003568	Annexin A9	PPH06930
APC	BTPS2/DP2/DP2.5/DP3/GS	NM_000038	Adenomatous polyposis coli	PPH00070
APH1A	6530402N02Rik/APH-1/APH-1A/CGI-78	NM_016022	Anterior pharynx defective 1 homolog A (C. elegans)	PPH06867
APOA1BP	AIBP/MGC119143/MGC119144/MGC119145/YJEFN1	NM_144772	Apolipoprotein A-I binding protein	PPH23924
AQP10	AQPA_HUMAN	NM_080429	Aquaporin 10	PPH15277
ASAP3	ACAP4/CENTB6/DDEFL1/FLJ20199/UPLC1	NM_017707	ArfGAP with SH3 domain, ankyrin repeat and PH domain 3	PPH20702
ATG16L1	APG16L/ATG16A/ATG16L/FLJ00045/FLJ10035/FLJ10828/FLJ22677/IBD10/WDR30	NM_017974	ATG16 autophagy related 16-like 1 (S. cerevisiae)	PPH19850
BBOX1	BBH/BBOX/G-BBH/gamma-BBH	NM_003986	Butyrobetaine (gamma), 2-oxoglutarate dioxygenase (gamma-butyrobetaine hydroxylase) 1	PPH12525
BCAN	BEHAB/CSPG7/MGC13038	NM_198427	Brevican	PPH13115
BCL9	LGS/MGC131591	NM_004326	B-cell CLL/lymphoma 9	PPH19715
BCR	ALL/BCR1/CML/D22S11/D22S662/FLJ16453/PHL	NM_004327	Breakpoint cluster region	PPH00083
BNIPL	BNIP-S/BNIPL-1/BNIPL-2/PP753	NM_138278	BCL2/adenovirus E1B 19kD interacting protein like	PPH10111
BZW2	MST017/MSTP017	NM_014038	Basic leucine zipper and W2 domains 2	PPH07311
CERS2	FLJ10243/L3/LASS2/MGC987/SP260/TMSG1	NM_022075	Ceramide synthase 2	PPH16029
CHD1L	ALC1/CHDL/FLJ22530	NM_004284	Chromodomain helicase DNA binding protein 1-like	PPH20041
CHRNB2	EFNL3/nAChRB2	NM_000748	Cholinergic receptor, nicotinic, beta 2 (neuronal)	PPH01846
CHTOP	C1orf77/DKFZp547E1010/FLJ40551/FOP/MGC131924/MGC86949/RP1-178F15.2/SRAG/pp7704	NM_015607	Chromatin target of PRMT1	PPH16939
CLIC4	CLIC4L/DKFZp566G223/FLJ38640/H1/MTCLIC/huH1/p64H1	NM_013943	Chloride intracellular channel 4	PPH08576
CNKSR1	CNK/CNK1/KSR	NM_006314	Connector enhancer of kinase suppressor of Ras 1	PPH08085
CRABP2	CRABP-II/RBP6	NM_001878	Cellular retinoic acid binding protein 2	PPH02483
CRNN	C1orf10/DRC1/PDRC1/SEP53	NM_016190	Cornulin	PPH14879
CUL3	-	NM_003590	Cullin 3	PPH00968
DAP3	DAP-3/DKFZp686G12159/FLJ12817/MGC126058/MGC126059/MRP-S29/MRPS29/bMRP-10	NM_004632	Death associated protein 3	PPH00300
DIS3L2	FAM6A/FLJ36974/MGC42174	NM_152383	DIS3 mitotic control homolog (S. cerevisiae)-like 2	PPH15547
DNMT3A	DNMT3A2/M.HsaIIIA	NM_022552	DNA (cytosine-5-)-methyltransferase 3 alpha	PPH02339
DOCK10	DKFZp781A1532/DRIP2/Nbla10300/ZIZ3	NM_014689	Dedicator of cytokinesis 10	PPH08298
E2F2	E2F-2	NM_004091	E2F transcription factor 2	PPH00918
ECEL1	DINE/ECEX/XCE	NM_004826	Endothelin converting enzyme-like 1	PPH08705
ECM1	-	NM_004425	Extracellular matrix protein 1	PPH01460
ENSA	ARPP-19e/MGC4319/MGC78563/MGC8394	NM_004436	Endosulfine alpha	PPH01397
EXTL1	EXTL/MGC70794	NM_004455	Exostoses (multiple)-like 1	PPH12807
FBXL18	FLJ10776/FLJ11467/FLJ26934/FLJ38075/FLJ41541/Fbl18	NM_024963	F-box and leucine-rich repeat protein 18	PPH58124
FDPS	FPPS/FPS	NM_002004	Farnesyl diphosphate synthase	PPH01995
FIBIN	MGC24932	NM_203371	Fin bud initiation factor homolog (zebrafish)	PPH08967
FOXK1	FLJ14977/FOXK1L	NM_001037165	Forkhead box K1	PPH23938
FSCN1	FLJ38511/SNL/p55	NM_003088	Fascin homolog 1, actin-bundling protein (Strongylocentrotus purpuratus)	PPH11402
GJA5	CX40/MGC11185	NM_181703	Gap junction protein, alpha 5, 40kDa	PPH06113
GJA8	CAE/CAE1/CX50/CZP1/MP70	NM_005267	Gap junction protein, alpha 8, 50kDa	PPH06114
GNRHR2	GnRH-II-R	NR_002328	Gonadotropin-releasing hormone (type 2) receptor 2	PPH17850
GRHL3	MGC46624/SOM/TFCP2L4	NM_198174	Grainyhead-like 3 (Drosophila)	PPH12149
HACE1	-	NM_020771	HECT domain and ankyrin repeat containing, E3 ubiquitin protein ligase 1	PPH15623
HAPLN2	BRAL1	NM_021817	Hyaluronan and proteoglycan link protein 2	PPH19513
HDAC9	DKFZp779K1053/HD7/HD7b/HD9/HDAC/HDAC7/HDAC7B/HDAC9B/HDAC9FL/HDRP/KIAA0744/MITR	NM_178425	Histone deacetylase 9	PPH06942
HDGF	DKFZp686J1764/FLJ96580/HMG1L2	NM_004494	Hepatoma-derived growth factor	PPH10419
HYDIN	DKFZp434D0513/DKFZp434L0850/FLJ12871/FLJ14665/HYDIN1/HYDIN2/KIAA1864	NM_017558	Hydrocephalus inducing homolog (mouse)	PPH20671
INPP5D	MGC104855/MGC142140/MGC142142/SHIP/SHIP1/SIP-145/hp51CN	NM_005541	Inositol polyphosphate-5-phosphatase, 145kDa	PPH00788
INSRR	IRR	NM_014215	Insulin receptor-related receptor	PPH02436
IRS1	HIRS-1	NM_005544	Insulin receptor substrate 1	PPH02328
KDM1A	AOF2/BHC110/KDM1/KIAA0601/LSD1	NM_015013	Lysine (K)-specific demethylase 1A	PPH17389
LAMTOR2	ENDAP/HSPC003/MAPBPIP/MAPKSP1AP/ROBLD3/Ragulator2/p14	NM_014017	Late endosomal/lysosomal adaptor, MAPK and MTOR activator 2	PPH17563
LIN28A	CSDD1/FLJ12457/LIN-28/LIN28/ZCCHC1	NM_024674	Lin-28 homolog A (C. elegans)	PPH10338
LIN28B	CSDD2/FLJ16517	NM_001004317	Lin-28 homolog B (C. elegans)	PPH57843
LMNA	CDCD1/CDDC/CMD1A/CMT2B1/EMD2/FPL/FPLD/HGPS/IDC/LDP1/LFP/LGMD1B/LMN1/LMNC/LMNL1/PRO1	NM_005572	Lamin A/C	PPH20587
LPHN2	CIRL2/CL2/LEC1/LPHH1	NM_012302	Latrophilin 2	PPH08524
MAN1C1	HMIC/MAN1A3/MAN1C/pp6318	NM_020379	Mannosidase, alpha, class 1C, member 1	PPH07653
MCL1	BCL2L3/EAT/MCL1-ES/MCL1L/MCL1S/MGC104264/MGC1839/Mcl-1/TM/bcl2-L-3/mcl1/EAT	NM_021960	Myeloid cell leukemia sequence 1 (BCL2-related)	PPH00397
MDS2	-	NR_027042	Myelodysplastic syndrome 2 translocation associated	PPH23715
MEF2D	DKFZp686I1536	NM_005920	Myocyte enhancer factor 2D	PPH01624
MEOX2	GAX/MOX2	NM_005924	Mesenchyme homeobox 2	PPH10081
MEX3A	MEX-3A/RKHD4	NM_001093725	Mex-3 homolog A (C. elegans)	PPH23432
MLLT11	AF1Q/RP11-316M1.10	NM_006818	Myeloid/lymphoid or mixed-lineage leukemia (trithorax homolog, Drosophila); translocated to, 11	PPH09995
MMD2	FLJ37205/PAQR10	NM_198403	Monocyte to macrophage differentiation-associated 2	PPH18507
NCSTN	APH2/KIAA0253	NM_015331	Nicastrin	PPH06326
NES	FLJ21841	NM_006617	Nestin	PPH02388
NOTCH2	AGS2/hN2	NM_024408	Notch 2	PPH06330
PAQR7	MPRA/PGLP/mSR	NM_178422	Progestin and adipoQ receptor family member VII	PPH17767
PBXIP1	HPIP	NM_020524	Pre-B-cell leukemia homeobox interacting protein 1	PPH22778
PEAR1	FLJ00193/JEDI/MEGF12	NM_001080471	Platelet endothelial aggregation receptor 1	PPH12421
PI4KB	DKFZp686O1820/FLJ30129/NPIK/PI4K-BETA/PI4K92/PI4KBETA/PI4KIIIBETA/PIK4CB	NM_002651	Phosphatidylinositol 4-kinase, catalytic, beta	PPH12952
PIAS3	FLJ14651/ZMIZ5	NM_006099	Protein inhibitor of activated STAT, 3	PPH02653
PLCG2	-	NM_002661	Phospholipase C, gamma 2 (phosphatidylinositol-specific)	PPH01636
RAB13	-	NM_002870	RAB13, member RAS oncogene family	PPH12834
RAB25	CATX-8/RAB11C	NM_020387	RAB25, member RAS oncogene family	PPH12800
RADIL	FLJ10324/FLJ60975/KIAA1849/MGC161589/RASIP2	NM_018059	Ras association and DIL domains	PPH15931
RIT1	MGC125864/MGC125865/RIBB/RIT/ROC1	NM_006912	Ras-like without CAAX 1	PPH21379
RUNX3	AML2/CBFA3/FLJ34510/MGC16070/PEBP2aC	NM_004350	Runt-related transcription factor 3	PPH13428
S100A1	S100/S100-alpha/S100A	NM_006271	S100 calcium binding protein A1	PPH05964
S100A4	18A2/42A/CAPL/FSP1/MTS1/P9KA/PEL98	NM_002961	S100 calcium binding protein A4	PPH01313
SDK1	FLJ31425	NM_152744	Sidekick homolog 1, cell adhesion molecule (chicken)	PPH13938
SLAMF1	CD150/CDw150/SLAM	NM_003037	Signaling lymphocytic activation molecule family member 1	PPH08984
SOSTDC1	DKFZp564D206/ECTODIN/USAG1	NM_015464	Sclerostin domain containing 1	PPH08637
STMN1	C1orf215/FLJ32206/LAP18/Lag/MGC138869/MGC138870/OP18/PP17/PP19/PR22/SMN	NM_005563	Stathmin 1	PPH14448
SYF2	CBPIN/DKFZp564O2082/NTC31/P29/fSAP29	NM_015484	SYF2 homolog, RNA splicing factor (S. cerevisiae)	PPH08243
TWIST1	ACS3/BPES2/BPES3/CRS1/SCS/TWIST/bHLHa38	NM_000474	Twist homolog 1 (Drosophila)	PPH02132
UPP2	UDRPASE2/UP2/UPASE2	NM_173355	Uridine phosphorylase 2	PPH11903
VHLL	VHLP/VLP	NM_001004319	Von Hippel-Lindau tumor suppressor-like	PPH57844

## Sheet: Controls
Supplementary Table S4. Description of the genes selected as controls for gene expression analysis in the group of Wilms tumors using a the SYBR-green based customized array RT² qPCR Primer Customized Assay (Qiagen Technologies).
Gene Symbol	Alias	Refseq #	Official Gene Name	RT2 Catalog Number
ACTB	PS1TP5BP1	NM_001101	Actin, beta	PPH00073
GAPDH	G3PD/GAPD/MGC88685	NM_002046	Glyceraldehyde-3-phosphate dehydrogenase	PPH00150
HPRT1	HGPRT/HPRT	NM_000194	Hypoxanthine phosphoribosyltransferase 1	PPH01018
HGDC	HIGX1A	SA_00105	Human Genomic DNA Contamination	PPH65835
RTC	RTC	SA_00104	Reverse Transcription Control	PPX63340
PPC	PPC	SA_00103	Positive PCR Control	PPX63339
